# Supplementary material for: Cancer gene expression profiles associated with clinical outcomes to chemotherapy treatments
Source: BMC Med Genomics. 2020 Sep 18;13(Suppl 8):111. doi: 10.1186/s12920-020-00759-0 (PMC7499993; doi:10.1186/s12920-020-00759-0)
Supplement: Supplementary file 1 — Additional file 1. Clinically annotated datasets and samples they contain. [file 12920_2020_759_MOESM1_ESM.xlsx]

## Sheet: GSE18728
Sample

## Sheet: GSE20181
Sample

## Sheet: GSE20194
Sample

## Sheet: GSE20271
Sample

## Sheet: GSE22358
Sample

## Sheet: GSE23988
Sample

## Sheet: GSE25066
Sample

## Sheet: GSE32646
Sample

## Sheet: GSE37946
Sample

## Sheet: GSE39754
Sample

[truncated: 16 more sheets: GSE41998, GSE42822, GSE50948, GSE5122, GSE55145, GSE59515, GSE68871, GSE76360, GSE9782, TARGET10, TARGET20Busulfan, TARGET20NoBusulfan, TARGET50, TCGA_LC, TCGA_LGG, TCGA_UC]
